# Supplementary material for: Evaluating the efficacy of vestibular rehabilitation therapy on quality of life in persistent postural-perceptual dizziness: the role of anxiety and depression in treatment outcomes
Source: Front Neurol. 2025 Feb 4;16:1524324. doi: 10.3389/fneur.2025.1524324 (PMC11834867; doi:10.3389/fneur.2025.1524324)
Supplement: Supplementary file 1 [file Table_1.xlsx]

## Sheet: Sheet1
Group	Age	Gender	Symptom Duration	DHI Score	HADS Anxiety Score	HADS Depression Score	EQ-5D Score
VRT	47.8036	Female	<1 year	30.844	9.10268	7.45452	0.572908
VRT	44.6287	Female	>1 year	45.2544	9.15628	7.66801	0.544275
VRT	48.5584	Male	>1 year	46.6448	10.1845	7.48372	0.746934
VRT	52.9351	Male	<1 year	37.1748	9.16315	7.61905	0.845652
VRT	44.1492	Female	<1 year	41.3028	8.82431	7.45523	0.922071
VRT	44.1493	Male	>1 year	39.9763	10.4629	11.108	0.664934
VRT	53.2161	Male	<1 year	53.8144	9.74005	11.571	0.849442
VRT	49.1572	Male	<1 year	44.0179	13.258	7.58851	0.715379
VRT	42.9726	Female	>1 year	37.7804	4.94806	7.06529	0.699285
VRT	48.0328	Female	>1 year	33.6423	12.433	9.67283	0.826039
VRT	43.0029	Male	>1 year	30.3878	12.7422	7.62555	0.798279
VRT	42.9914	Male	>1 year	39.4373	6.10322	9.99586	0.530833
VRT	46.5298	Female	<1 year	34.6382	9.56462	9.13585	0.897185
VRT	35.7536	Female	<1 year	31.3087	9.50712	5.69851	0.885611
VRT	36.6954	Male	>1 year	35.1871	7.43498	11.825	0.644932
VRT	42.5086	Male	>1 year	33.0123	8.69437	12.3218	0.767496
VRT	40.2558	Female	<1 year	46.8557	8.02885	7.50442	0.779284
VRT	46.8912	Female	>1 year	42.8282	13.7545	7.9546	0.751281
VRT	40.7799	Female	<1 year	38.3801	12.1214	9.30173	0.653963
VRT	38.2585	Female	<1 year	45.8197	12.7931	9.39891	0.639405
VRT	52.6482	Male	<1 year	38.8068	11.6933	10.0471	0.716934
VRT	44.1911	Male	<1 year	34.1136	7.9919	12.7504	0.860727
VRT	45.6576	Female	<1 year	46.0356	9.20096	8.37611	0.785232
VRT	38.1963	Female	<1 year	41.1146	11.2287	7.13341	0.675526
VRT	42.5981	Female	<1 year	33.2338	7.80574	5.97136	0.812604
VRT	45.8746	Female	>1 year	37.4683	11.676	7.26814	0.378175
VRT	39.565	Male	>1 year	34.0419	9.76935	8.66375	0.857852
VRT	47.1985	Male	>1 year	31.506	9.50036	12.3191	0.511234
VRT	42.3168	Female	>1 year	43.0509	11.6719	7.69478	0.676507
VRT	43.8615	Female	<1 year	47.9671	11.1385	9.17758	0.58564
VRT	42.3115	Female	<1 year	31.4272	9.52807	8.69715	0.564638
VRT	54.5814	Female	>1 year	41.2348	12.5687	11.1068	0.859299
VRT	45.2525	Female	<1 year	35.1668	8.08787	13.7839	0.663876
VRT	40.0314	Male	>1 year	35.9844	11.4819	7.66826	0.76158
VRT	49.4327	Male	<1 year	35.458	11.4362	7.75112	0.71437
VRT	39.2158	Male	>1 year	34.1	9.63091	10.8183	0.777245
VRT	46.3643	Male	<1 year	38.6626	10.9023	10.0938	0.729219
VRT	35.5216	Male	>1 year	34.2652	7.74777	12.4234	0.566041
VRT	38.6791	Male	<1 year	39.7723	12.0981	9.89786	0.839552
VRT	46.3043	Male	>1 year	38.1688	9.8802	8.01142	0.660749
VRT	49.0123	Male	<1 year	37.2253	9.20455	9.91131	0.53321
VRT	46.1768	Male	>1 year	33.8822	12.348	10.9474	0.668626
VRT	44.7418	Male	>1 year	35.5361	8.84131	10.371	0.900091
VRT	43.8145	Male	<1 year	42.197	7.43308	9.74455	0.822027
VRT	37.9274	Female	>1 year	40.9246	7.13674	10.8633	0.678162
VRT	41.7208	Male	>1 year	33.5322	11.462	11.0686	0.678089
VRT	43.0168	Male	<1 year	38.9167	7.68914	11.4943	0.681404
VRT	50.6056	Male	>1 year	42.1769	13.7596	10.0274	0.96921
VRT	47.0381	Female	>1 year	30.073	6.08614	8.39576	0.765832
VRT	36.5048	Male	>1 year	41.1368	13.6429	9.02343	0.771605
VRT	46.9404	Female	<1 year	35.1069	10.672	11.143	0.843634
VRT	43.3946	Male	<1 year	41.273	10.0566	7.09613	0.748655
VRT	41.9354	Male	>1 year	34.6037	9.16016	9.46735	0.688915
VRT	48.3784	Male	>1 year	29.3956	11.0483	7.94332	0.696438
VRT	50.475	Male	<1 year	30.2823	10.1747	8.78749	0.711408
VRT	49.9764	Female	>1 year	38.6604	12.4566	11.2869	0.715533
VRT	41.1239	Female	<1 year	39.7186	10.4785	9.1122	0.807316
VRT	43.7739	Female	<1 year	33.8984	10.5506	8.82287	0.726234
VRT	46.9763	Male	<1 year	41.613	9.52278	6.01029	0.807917
VRT	50.1977	Male	<1 year	30.1124	10.1361	10.2225	0.710314
VRT	42.9241	Female	>1 year	38.0896	10.8656	10.021	0.729436
VRT	44.3917	Male	<1 year	32.3649	6.82966	13.0565	0.480216
VRT	39.7883	Male	>1 year	35.1608	7.55363	8.11444	0.829959
VRT	39.339	Male	>1 year	38.657	11.7365	9.1683	0.761579
VRT	49.3826	Male	>1 year	34.1179	10.5917	9.22877	0.839761
VRT	52.1012	Female	<1 year	36.4972	9.88203	11.8849	0.372449
VRT	44.9599	Female	<1 year	43.4515	10.2869	8.53941	0.970605
VRT	50.3377	Female	>1 year	35.5355	10.9452	9.28804	0.703249
VRT	47.1282	Male	>1 year	42.5985	9.17048	9.94579	0.852982
VRT	42.0944	Male	<1 year	32.7715	8.69339	9.10322	0.595211
VRT	47.127	Male	>1 year	41.069	10.6417	7.83713	0.793533
VRT	53.0102	Male	>1 year	45.6278	8.29325	9.11818	0.59359
VRT	45.1409	Male	>1 year	26.0618	11.0665	10.8773	0.645148
VRT	53.1432	Female	>1 year	34.4355	6.84483	6.67697	0.949684
VRT	32.2213	Female	>1 year	41.3054	12.3083	8.99594	0.697118
VRT	49.4295	Male	<1 year	37.4048	11.1952	7.32976	0.746092
VRT	45.7552	Female	>1 year	40.2757	10.7621	11.1201	0.824408
VRT	43.825	Female	>1 year	35.4001	12.2154	5.68363	0.779482
VRT	45.7788	Male	<1 year	38.8529	13.5809	7.61216	0.73805
VRT	35.3822	Female	<1 year	37.6416	12.2787	9.48442	0.763795
VRT	44.2216	Male	<1 year	44.2589	6.56825	11.861	1.00841
VRT	47.1056	Male	>1 year	39.6921	7.69085	8.5985	0.713086
VRT	52.7095	Male	>1 year	40.108	9.00036	7.6196	0.744132
VRT	42.7286	Female	<1 year	36.3606	10.3022	12.4923	0.846079
VRT	41.2775	Male	>1 year	35.982	11.2853	5.83397	0.852663
VRT	42.8112	Male	<1 year	36.2572	8.79851	4.33239	0.862444
VRT	49.897	Male	>1 year	40.3923	10.6235	9.61003	0.796648
VRT	46.9638	Male	>1 year	36.3151	8.73923	7.72589	0.582839
VRT	42.6712	Female	>1 year	39.8689	9.02696	6.68753	0.916012
VRT	47.8863	Female	<1 year	48.797	7.43668	10.1467	0.582439
VRT	45.8054	Male	<1 year	42.7756	8.40353	9.2176	0.756316
VRT	50.1632	Male	<1 year	36.7899	7.54663	7.60184	0.629487
VRT	41.8097	Male	<1 year	44.4261	8.29825	6.16939	0.712303
VRT	43.6817	Male	>1 year	36.3796	12.3573	10.4749	0.759451
Non-VRT	44.1595	Male	>1 year	35.4194	11.6812	11.5104	0.642136
Non-VRT	38.8024	Male	>1 year	40.5696	18.8448	10.0116	0.652192
Non-VRT	47.6006	Male	>1 year	36.256	14.5666	13.9033	0.771371
Non-VRT	47.4253	Female	>1 year	43.8524	13.9497	8.06983	0.655353
Non-VRT	46.1456	Female	>1 year	45.7021	11.8633	7.15895	0.585584
Non-VRT	44.9471	Male	>1 year	53.9922	14.9806	8.82618	0.706409
Non-VRT	39.0431	Male	>1 year	47.2446	12.4287	10.1188	0.728947
Non-VRT	44.0168	Female	<1 year	44.5145	13.824	10.6967	0.487239
Non-VRT	44.4064	Male	<1 year	49.757	18.7002	9.72753	0.66974
Non-VRT	42.1086	Female	<1 year	34.5543	13.3879	10.9141	0.680117
Non-VRT	45.3136	Female	>1 year	46.7881	15.8785	7.70692	0.580244
Non-VRT	48.1403	Male	>1 year	49.4643	12.1736	13.0975	0.747571
Non-VRT	55.5509	Male	<1 year	38.2171	13.51	10.0457	0.594994
Non-VRT	46.9929	Female	>1 year	51.3288	17.1216	12.4446	0.622558
Non-VRT	47.4078	Male	>1 year	47.3025	12.3261	10.8955	0.592693
Non-VRT	45.7478	Female	<1 year	43.5336	17.2049	11.1235	0.611558
Non-VRT	36.5261	Female	<1 year	48.7739	14.9955	11.3495	0.500372
Non-VRT	45.9874	Male	>1 year	56.9635	12.4551	11.1054	0.465995
Non-VRT	46.4212	Male	>1 year	46.5193	14.8448	11.4954	0.769451
Non-VRT	58.4362	Female	>1 year	46.8511	15.5251	12.8683	0.525304
Non-VRT	45.1582	Male	>1 year	43.3132	14.8236	10.603	0.510861
Non-VRT	47.6277	Male	>1 year	41.3608	10.4396	11.628	0.394661
Non-VRT	45.9464	Female	>1 year	49.7617	12.1257	10.0305	0.546104
Non-VRT	40.2766	Male	>1 year	41.3296	13.085	13.0902	0.477691
Non-VRT	51.8341	Female	>1 year	45.9678	13.4311	8.85722	0.774202
Non-VRT	49.8797	Female	<1 year	43.2217	14.8213	13.8119	0.710982
Non-VRT	50.0752	Male	<1 year	48.0049	13.9354	10.1297	0.541185
Non-VRT	41.5731	Male	<1 year	47.2783	10.9093	7.34845	0.835244
Non-VRT	53.134	Male	>1 year	50.7977	14.3404	10.4662	0.708177
Non-VRT	39.1107	Male	>1 year	43.0599	14.8012	8.8479	0.577517
Non-VRT	49.0543	Male	>1 year	44.2606	14.6996	11.8913	0.360059
Non-VRT	57.0723	Female	<1 year	40.7162	15.7416	8.90475	0.839094
Non-VRT	41.1673	Male	<1 year	43.3885	15.2478	9.31763	0.471043
Non-VRT	43.2885	Male	<1 year	47.4965	14.4984	6.43092	0.44546
Non-VRT	46.6183	Female	<1 year	49.3949	13.4397	9.30539	0.712257
Non-VRT	43.6026	Male	>1 year	40.9992	10.2581	5.36224	0.853975
Non-VRT	38.3667	Female	<1 year	49.958	14.4392	7.04219	0.748427
Non-VRT	46.4628	Male	<1 year	52.3882	13.9954	11.7308	0.666391
Non-VRT	40.8085	Male	>1 year	47.6772	14.1232	11.7816	0.669475
Non-VRT	48.488	Female	<1 year	54.994	11.0265	11.0609	0.695342
Non-VRT	41.5229	Female	>1 year	41.7411	11.4179	8.27605	0.685893
Non-VRT	53.8697	Female	>1 year	39.3867	15.6863	10.1146	0.638119
Non-VRT	42.2037	Female	<1 year	36.7164	13.5009	10.2028	0.62042
Non-VRT	44.5097	Female	>1 year	53.0902	14.943	7.89327	0.603741
Non-VRT	50.1876	Male	>1 year	48.8818	13.6366	13.2168	0.534604
Non-VRT	39.9657	Male	>1 year	45.3321	13.6395	11.9647	0.581932
Non-VRT	47.2573	Female	<1 year	47.0098	15.4566	9.76807	0.440704
Non-VRT	52.6557	Female	>1 year	39.9826	12.5479	10.2638	0.600166
Non-VRT	38.0826	Female	>1 year	57.8388	13.7722	10.6268	0.511141
Non-VRT	47.0432	Male	<1 year	46.2561	12.6554	6.12653	0.499641
Non-VRT	47.4194	Male	<1 year	46.157	12.711	9.71565	0.627989
Non-VRT	50.0291	Female	>1 year	49.2388	12.9617	8.84603	0.7492
Non-VRT	39.9352	Male	>1 year	48.015	14.0243	8.20676	0.701832
Non-VRT	39.5177	Female	<1 year	46.7294	12.6225	9.6478	0.45295
Non-VRT	48.7297	Female	>1 year	41.6576	16.0915	13.8054	0.511037
Non-VRT	47.6049	Male	<1 year	47.9673	11.7908	11.4917	0.704077
Non-VRT	47.3725	Female	<1 year	55.0201	13.2063	9.06764	0.511751
Non-VRT	47.8522	Female	<1 year	52.3371	12.7005	11.3552	0.587537
Non-VRT	42.7199	Male	<1 year	53.5759	16.474	13.0087	0.665005
Non-VRT	47.2813	Female	<1 year	43.0539	13.9731	12.0593	0.513166
Non-VRT	47.5854	Male	<1 year	40.662	15.6437	10.3293	0.620538
Non-VRT	42.5482	Female	>1 year	44.9811	10.6089	8.91613	0.476597
Non-VRT	55.4489	Male	<1 year	45.8886	14.1141	11.6064	0.549863
Non-VRT	48.4892	Female	<1 year	51.081	15.3593	10.997	0.641978
Non-VRT	40.1635	Male	>1 year	37.1477	13.7446	12.0004	0.450701
Non-VRT	49.4028	Male	<1 year	53.2578	15.711	11.4803	0.654047
Non-VRT	41.2466	Female	>1 year	44.82	12.5454	12.3091	0.608036
Non-VRT	50.0554	Male	<1 year	43.4756	16.3987	9.13953	0.665249
Non-VRT	51.913	Male	<1 year	40.5495	18.1778	12.8448	0.632391
Non-VRT	42.0166	Female	<1 year	37.3357	12.8543	10.6052	0.746414
Non-VRT	50.9369	Female	<1 year	49.7259	12.689	14.3605	0.622522
Non-VRT	48.1839	Male	<1 year	45.9766	16.4868	8.83162	0.567059
Non-VRT	50.2303	Female	<1 year	39.1602	16.7391	13.6819	0.62223
Non-VRT	55.604	Male	<1 year	39.1346	12.5343	10.6058	0.66433
Non-VRT	44.8931	Male	<1 year	43.9311	12.7396	8.90716	0.614886
Non-VRT	42.3513	Male	<1 year	53.9551	13.0164	9.24223	0.614059
Non-VRT	41.6724	Female	<1 year	44.312	10.8911	9.56931	0.539801
Non-VRT	42.0409	Female	<1 year	38.0943	11.7427	11.0583	0.54371
Non-VRT	45.7345	Female	>1 year	44.3813	11.5717	11.2557	0.469739
Non-VRT	47.8258	Female	>1 year	44.2464	12.0444	9.0626	0.784958
Non-VRT	47.5035	Male	<1 year	32.1256	13.5106	10.1613	0.485614
Non-VRT	50.2559	Male	>1 year	45.3385	14.0484	14.4945	0.540709
Non-VRT	46.185	Male	>1 year	44.4553	16.681	13.6651	0.538159
Non-VRT	53.3877	Male	<1 year	49.091	11.5833	11.0826	0.699492
Non-VRT	44.7967	Male	>1 year	54.8548	15.5486	10.286	0.580505
Non-VRT	59.7208	Female	>1 year	51.2428	13.152	10.4501	0.734774
Non-VRT	49.2483	Male	<1 year	44.2656	13.4811	11.437	0.542651
Non-VRT	41.8342	Male	<1 year	40.0774	14.9296	8.16441	0.637899
Non-VRT	40.7655	Male	>1 year	58.4768	11.3346	9.69525	0.526465
Non-VRT	48.5324	Female	>1 year	45.9061	14.3448	6.87283	0.824515
Non-VRT	45.0027	Female	<1 year	45.6796	13.9129	11.0084	0.49124
Non-VRT	49.69	Male	<1 year	45.4894	14.5649	11.5044	0.640982
Non-VRT	48.4862	Male	<1 year	46.6004	14.1583	9.24363	0.673378
Non-VRT	45.7559	Female	<1 year	44.8882	18.4906	13.358	0.65138
